# Supplementary material for: Study on Dynamic Fermentation of Oat Silage Assisted by Exogenous Fibrolytic Enzymes
Source: Plants (Basel). 2023 Dec 19;13(1):6. doi: 10.3390/plants13010006 (PMC10780392; doi:10.3390/plants13010006)
Supplement: Supplementary file 1 [file plants-13-00006-s001.zip]

Archive with 1 entries (1 files):
- plants-2692228-supplementary.pdf
